# Supplementary material for: An innovative platform for quick and flexible joining of assorted DNA fragments
Source: Sci Rep. 2016 Jan 13;6:19278. doi: 10.1038/srep19278 (PMC4725820; doi:10.1038/srep19278)
Supplement: Supplementary Information [file srep19278-s2.zip]

Archive with 8 entries (8 files):
- PmCherry Control.dna
- Fused Control.dna
- GFP Control.dna
- IbpF2A.dna
- P2AF2A.dna
- P2AT2A.dna
- Instructions to open .dna files.txt
- SnapGene graphical view example of annotated constructs.pdf
