# Supplementary material for: An innovative platform for quick and flexible joining of assorted DNA fragments
Source: Sci Rep. 2016 Jan 13;6:19278. doi: 10.1038/srep19278 (PMC4725820; doi:10.1038/srep19278)
Supplement: Supplementary Information [file srep19278-s2.zip › Instructions to open .dna files.txt]

1)Extract files to folder of interest

2)Download Snap Gene Viewer for free at:
http://www.snapgene.com/products/snapgene_viewer/

3)Open files from Snap Gene tab "Open".
